# Supplementary material for: Electrophysiological alterations in a murine model of chronic coxsackievirus B3 myocarditis
Source: PLoS One. 2017 Jun 23;12(6):e0180029. doi: 10.1371/journal.pone.0180029 (PMC5482483; doi:10.1371/journal.pone.0180029)
Supplement: S1 Table — The S1 Table contains all original data of the study. (XLSX) [file pone.0180029.s001.xlsx]

## Sheet: Cellular electrophysiology
APD90 WT 1Hz (s)	APD90CVB3 1Hz (s)	APD90WT 2Hz (s)	APD90CVB3 2Hz (s)	APD90WT 5Hz (s)	APD90CVB3 5Hz (s)	RMPWT 1Hz (mV)	RMPCVB3 1Hz (mV)	RMPWT 2Hz (mV)	RMPCVB3 2Hz (mV)	RMPWT 5Hz (mV)	RMPCVB3 5Hz (mV)	WTnEADS/DADS (n)	CVB3nEADS/DADS(n)	AmplitudeWTEADS/DADS (mV)	AmplitudeCVB3EADS/DADS (mV)
0.055	0.049	0.06	0.06	0.045	0.093	-83	-92	-93	-95	-138	-94	3	3	40	9
0.06	0.052	0.064	0.057	0.048	0.058	-83	-92	-93	-95	-138	-94	8	4	45	4
0.066	0.059	0.062	0.058	0.051	0.068	-83	-92	-93	-95	-138	-94	12	4	31	49.7
0.071	0.06	0.055	0.058	0.054	0.05	-83	-92	-93	-95	-138	-94	12	12	44	49.7
0.053	0.109	0.075	0.118	0.066	0.096	-94	-80	-95	-83	-103	-82	16	15	46	49.7
0.06	0.113	0.073	0.111	0.069	0.073	-95	-80	-95	-83	-103	-82	15	16	35	21
0.056	0.107	0.062	0.113	0.069	0.109	-95	-80	-96	-83	-103	-82	7	8	33	18
0.062	0.103	0.069	0.119	0.07	0.071	-95	-80	-95	-83	-103	-82	16	8	45	39
0.027	0.07	0.161	0.083	0.041	0.072	-85	-111	-66	-116	-73	-119	6	8	45	39
0.031	0.08	0.15	0.077	0.041	0.07	-85	-111	-66	-116	-73	-119	16	8	33	28
0.025	0.072	0.13	0.09	0.046	0.08	-85	-111	-66	-116	-73	-119	11	6	34	42
0.033	0.069	0.13	0.092	0.06	0.05	-85	-111	-66	-116	-73	-119		12	42	42
0.025	0.134	0.027	0.123	0.025	0.11	-81	-82	-95	-86	-122	-88		12	45	42
0.021	0.111	0.025	0.131	0.025	0.083	-81	-82	-95	-86	-122	-88		12	32	25
0.027	0.111	0.028	0.126	0.025	0.12	-81	-82	-95	-86	-122	-88		15	41	41
0.033	0.11	0.031	0.13	0.028	0.08	-81	-82	-95	-86	-122	-88		16	43	41
0.102	0.163	0.127	0.168	0.1	0.079	-86	-99	-81	-101	-86	-102		14	21	41
0.098	0.14	0.126	0.119	0.088	0.013	-86	-99	-81	-101	-86	-90		2	30	28
0.085	0.208	0.134	0.114	0.101	0.13	-86	-99	-81	-101	-86	-105		16	18	49
0.09	0.136	0.132	0.12	0.085	0.014	-86	-99	-81	-101	-86	-102		16	36	39
0.044	0.092	0.041	0.089	0.047	0.091	-84	-117	-84	-118	-86	-124		16	29	39
0.05	0.089	0.048	0.088	0.05	0.04	-83	-117	-85	-118	-86	-124		16	44	33
0.046	0.085	0.043	0.095	0.05	0.097	-83	-117	-83	-118	-86	-124		16	27	14
0.052	0.081	0.045	0.093	0.05	0.068	-84	-117	-83	-118	-86	-124		13	28	5
0.064	0.064	0.177	0.07	0.078	0.065	-116	-136	-103	-136	-100	-131		2	40	4
0.065	0.069	0.15	0.073	0.081	0.062	-116	-136	-103	-136	-100	-131		1	37	41
0.075	0.066	0.14	0.076	0.08	0.065	-116	-136	-103	-136	-100	-131		5	42	41
0.071	0.071	0.112	0.069	0.078	0.058	-116	-136	-103	-136	-100	-131			45	19
	0.112		0.118		0.097		-99		-99		-102			42	43
	0.108		0.116		0.117		-99		-99		-102			48	43
	0.104		0.119		0.01		-99		-99		-102			29	43
	0.11		0.117		0.158		-99		-99		-102			40	23
	0.083		0.075		0.068		-111		-112		-114			35	43
	0.06		0.088		0.071		-111		-112		-114			43	43
	0.075		0.076		0.08		-111		-112		-114			49	43
	0.071		0.093		0.087		-111		-112		-114			48	46
	0.038		0.041		0.059		-143		-142		-137			48	46
	0.039		0.039		0.06		-143		-142		-137			54	46
	0.04		0.042		0.067		-143		-142		-137			54	46
	0.037		0.041		0.064		-143		-142		-137			60	21
	0.044		0.041		0.059		-137		-137		-137			58	8
	0.039		0.039		0.06		-137		-137		-137			57	12
	0.04		0.042		0.067		-137		-137		-137			57	4
	0.037		0.041		0.064		-137		-137		-137			58	37
	0.035		0.041		0.045		-143		-148		-144			55	37
	0.039		0.044		0.056		-143		-148		-144			58	37
	0.04		0.028		0.051		-143		-148		-144			51	37
	0.04		0.041		0.064		-143		-148		-144			51	42
	0.054		0.059		0.053		-100		-104		-110			52	42
	0.062		0.062		0.044		-100		-104		-110			27.5	42
	0.056		0.059		0.065		-100		-104		-110			28.5	42
	0.063		0.062		0.045		-100		-104		-110			31	37
	0.054		0.041		0.042		-148		-146		-145			27	37
	0.049		0.047		0.04		-148		-146		-145			31	37
	0.047		0.048		0.047		-148		-146		-145			25	37
	0.04		0.045		0.04		-148		-146		-145			27	32
														5	32
														20	32
														19	32
														18	39
														23	39
														28	39
														27	39
														26	44
														29	44
														32	44
														32	44
														33	46
														32	46
														35	46
														35	46
														37	41
														32	51
														19	51
														34	51
														7.5	57
														7	57
														5	56
														8	54
														7	54
														11	75
														4	54
														2	54
														6	58
														4	58
														4	58
														8	60
														8	60
														8	55
														3	59
														60.2	58
														32	60
														36	60
														58.2	64
														48.6	62
														36	60
														57	31
														47	26
														30	29
														52	35
														46	27
														33	22
														39	28
														46.8	33
														51	25
														27	24
														11	21
														8	39
														17	35
														17	33
														16	36
														26	31
														27	30
														36	38
														38	23
														11	38
														13	35
														7.9	32
														7	37
														17.5	36
														19.7	35
														21.3	21
														35	57
														41	61
														45	61
														43	63
														46	61
															58
															60
															60
															58
															59
															58
															58
															58
															58
															58
															51
															62
															64
															65
															63
															61
															64
															62
															22
															28
															26
															30
															7
															25
															34
															31
															29
															28
															29
															35
															32
															31
															30
															28
															36
															53
															57
															58
															52
															51
															57
															59
															56
															56
															59
															61
															54
															62
															60
															60
															42
															56
															57
															54
															54
															54
															59
															57
															7
															9
															9
															10
															5
															19
															37
															55
															43
															48
															48
															52
															49
															51
															49
															46
															54
															51
															54
															42
															40
															51
															46
															49
															49
															52
															43
															18
															20
															13
															20
															24
															21
															20
															16
															21
															26
															17
															25
															13
															8
															29
															5
															6
															7
															7
															4
															3
															6
															22
															3.5
															14
															21
															14
															18
															25
															5
															19
															22
															8
															19
															18
															21
															28
															14
															27
															27
															17
															31
															31
															19
															30
															30
															-15
															10
															13
															13
															13
															17
															17
															17
															24
															7
															20
															17
															8
															11
															14
															14
															14
															12
															13
															14
															14
															11
															18
															17
															8
															2
															24
															20
															19
															13
															12
															17
															39

## Sheet: Langendorff APD 90 S1=100 ms
Langendorff whole heart
APD90
S1=100 ms
		WT (ms)	CVB3+ (ms)
		45.0367	46.3907
		44.3317	47.5483
		41.8737	33.8433
		39.83	43.89
		41.98	48.52
		50.756	47.19
		51.062	45.5067

## Sheet: Langendorff APD 90 S1=120 ms
Langendorff whole heart
APD90
S1=120 ms
		WT (ms)	CVB3+ (ms)
		51.25	49.785
		48.63	55.4433
		45.375	41.47
		43.8	47.12
		47.81	52.32
		54.632	49.97
		55.5003	50.94

## Sheet: Langendorff ADP 90 S1=150 ms
Langendorff whole heart
APD90
S1=150 ms
		WT (ms)	CVB3+ (ms)
		58.165	57.996
		52.375	63.6267
		49.1767	53.2733
		46.52	54.12
		64.08	56.61
		59.684	53.12
			57.3433

## Sheet: Langendorff VERP
Langendorff whole heart
Ventricular effective refractory period
		WT (ms)	CVB3+ (ms)
		32	54
		34	39
		44	42
		42	48
		28	46
			54
			46

## Sheet: Langendorff Heart rate
Langendorff whole heart
Heart rate
		WT (bpm)	CVB3+ (bpm)
		364.3	218.6
		293.5	405.1
		233.3	426.7
		187.4	482.3
		429.5	275.9
		373.1	360.8
		366.3	272.7

## Sheet: Langendorff Arrhythmia
Langendorff whole heart
Arrhythmia
		WT (n)	CVB3+ (n)
		0	0
		0	0
		0	0
		0	0
		0	0
